# Supplementary material for: The Role of Recombinant Human Bone Morphogenetic Protein–2 in Atlantoaxial Arthrodesis: Institutional Predictors and Systematic Review of Outcomes
Source: J Clin Med. 2025 Dec 10;14(24):8731. doi: 10.3390/jcm14248731 (PMC12734091; doi:10.3390/jcm14248731)
Supplement: Supplementary file 1 [file jcm-14-08731-s001.zip]

Archive with 1 entries (1 files):
- jcm-3992919-supplementary.pdf
